# Supplementary material for: β-Caryophyllene Inhibits Endothelial Tube Formation by Modulating the Secretome of Hypoxic Lung Cancer Cells—Possible Role of VEGF Downregulation
Source: Int J Mol Sci. 2024 Jan 9;25(2):810. doi: 10.3390/ijms25020810 (PMC10815222; doi:10.3390/ijms25020810)
Supplement: Supplementary file 1 [file ijms-25-00810-s001.zip]

Archive with 1 entries (1 files):
- ijms-2711984-supplementary.pdf
